# Supplementary material for: Effects of Piper betle L. Extract and Allelochemical Eugenol on Rice and Associated Weeds Germination and Seedling Growth
Source: Plants (Basel). 2022 Dec 5;11(23):3384. doi: 10.3390/plants11233384 (PMC9738586; doi:10.3390/plants11233384)
Supplement: Supplementary file 1 [file plants-11-03384-s001.zip]

Archive with 1 entries (1 files):
- plants-2063439-supplementary.pdf
